# Supplementary material for: Design, Synthesis and ROMP of Novel Exo-Norbornene Silyl Ethers for Functional Polymer Applications
Source: Materials (Basel). 2026 Apr 22;19(9):1681. doi: 10.3390/ma19091681 (PMC13165061; doi:10.3390/ma19091681)
Supplement: Supplementary file 1 [file materials-19-01681-s001.zip]

Archive with 1 entries (1 files):
- materials-4236761-supplementary.pdf
